# Supplementary material for: Protocol for an AlCl3-induced Alzheimer’s model in zebrafish larvae with optimized pH and behavioral assessment
Source: STAR Protoc. 2026 Jun 26;7(3):104657. doi: 10.1016/j.xpro.2026.104657 (PMC13333331; doi:10.1016/j.xpro.2026.104657)
Supplement: Table S1. Raw data of expected results in behavioral analysis, related to Expected Outcomes [file mmc1.xlsx]

## Sheet: TotalDistance_day 8and9
Total Distance (cm)
day 8		day 9
E3	AlCl3	E3	AlCl3
739.207	1109.01	725.466	472.65
877.968	503.884	1150.48	398.349
1206.62	1235.83	856.132	650.902
1302.55	685.121	736.705	553.154
1214.57	705.255	1115.78	499.24
963.578	981.393	909.788	536.11
1293.25	705.644	859.293	711.711
1411.02	804.752	1170.39	707.168
964.961	850.083	948.437	674.569
969.789	558.648	1149.34	309.14
765.663	473.924	955.027	762.237
1084.28	669.732	1394.33	644.404
990.962	808.502	965.693	255.233
996.893	737.64	1260.07	570.499
1005.3	584.738	1100.7	885.662
1219.25	738.286	1264.1	682.867

## Sheet: AverageSpeedperminute_day 8
	Average Speed per minute (mm/s)
Time (min)	E3																AlCl3
0:00:00-0:01:00	2.24072	3.62275	4.75833	3.51605	3.9905	3.45127	3.31072	4.87218	2.49728	2.29427	2.76993	4.5078	2.85848	3.81718	2.79055	2.76973	2.27365	0	3.9322	0	1.35865	2.93178	1.16758	1.1534	2.99095	0.047421	1.77453	1.51661	1.53302	2.33478	0.931433	1.31478
0:01:00-0:02:00	2.75773	3.47283	4.52288	3.1783	4.16537	3.74988	2.88783	4.84082	3.41545	2.26648	3.0477	4.60402	3.03683	3.71397	1.62073	2.50307	3.27408	0	4.40867	0	0.899243	2.95322	1.28634	1.03725	2.86688	0	1.11722	1.1924	1.19459	2.17022	0.814288	1.39224
0:02:00-0:03:00	2.07802	3.5315	3.9738	2.99798	3.95293	4.60675	2.66495	5.13155	3.20063	2.52712	3.68482	4.10957	3.4904	3.72527	1.91412	3.6355	2.93715	0	4.45012	0.525903	2.33695	3.75402	1.30359	0.698808	2.77963	0	1.16252	1.03153	1.51603	1.72272	1.12734	1.72177
0:03:00-0:04:00	3.28207	4.01248	4.0122	3.02243	4.04208	4.13992	2.58368	4.90768	4.4169	2.59317	4.13228	4.64725	3.25307	3.82705	2.26952	3.41842	3.04428	0	4.24928	0.936217	1.97303	3.40855	1.37927	0.370137	2.79158	0	0.436388	0.995992	2.13188	1.9107	0.845035	1.68875
0:04:00-0:05:00	4.12317	3.52708	4.06145	3.04203	4.03045	3.82702	4.09023	4.49383	4.1603	2.18478	4.02828	4.58593	2.9541	3.98592	2.36815	3.64817	2.76755	0	3.98432	1.02022	1.35714	3.72533	1.11582	0.747177	2.82242	0	0.32198	1.04175	1.51986	2.05228	0.967023	1.40914
0:05:00-0:06:00	3.64152	2.55703	4.08565	3.55675	3.73272	3.81005	2.59638	4.76558	3.85047	2.29967	3.13588	4.10695	2.82395	4.54483	2.73597	3.23277	3.24082	0	4.14642	1.12123	2.47268	3.07437	1.51118	0.688373	2.69887	0	0.72566	0.960942	1.35252	1.72403	0.986912	1.45595
0:06:00-0:07:00	3.83712	2.11907	3.82172	3.57238	3.67125	3.05517	3.0851	4.95638	3.22275	3.67498	3.38362	3.78767	3.2731	4.0014	2.8837	1.55424	3.21968	0	4.17907	1.03832	2.57728	3.29192	1.13579	0.73996	2.97048	0	0.87382	0.937477	1.53568	1.43709	1.17266	1.25074
0:07:00-0:08:00	3.12367	2.39275	3.62393	3.74135	3.7821	3.20998	3.47347	4.62405	2.78567	3.29875	3.27938	3.80647	3.36253	4.30877	2.93368	1.33154	3.48518	0	4.27975	1.18619	3.61865	3.87547	0.835083	0.824798	3.02438	0	1.16085	1.00235	1.38922	1.50276	1.13742	1.05253
0:08:00-0:09:00	4.08775	2.93643	4.60535	4.49987	3.73275	1.00334	3.05463	4.97013	2.61818	3.27698	3.2543	3.76132	3.3639	4.24822	2.20288	1.22769	3.57527	0	4.67563	1.56238	3.60063	4.51632	0.964432	1.00065	3.33815	0	0.939097	1.00308	1.44599	1.83442	0.982893	1.19341
0:09:00-0:10:00	2.97128	2.75255	4.92722	3.84732	3.72653	1.85277	3.34877	4.71382	3.04028	3.72008	3.1099	3.45593	3.39247	4.52843	2.1845	1.5823	3.37803	0	3.65693	1.81127	3.46513	2.18857	0.106026	1.01838	3.20858	0	0.973282	1.06191	1.51861	1.06084	1.14089	1.39691
0:10:00-0:11:00	3.03997	2.74433	4.29327	3.88083	3.16878	3.11443	4.5888	4.24275	4.31622	2.79722	2.6551	3.5312	4.24237	3.0444	4.6867	4.54062	2.75268	0	3.11813	2.90062	3.2538	2.47945	3.37567	3.83597	3.23178	2.81033	1.39565	3.03707	2.55665	3.91732	3.0309	3.38518
0:11:00-0:12:00	3.0731	2.92107	3.80285	3.94855	3.3503	3.48315	4.65912	4.08578	4.33033	3.66967	2.4854	3.4729	3.95905	3.12542	4.28917	4.57012	3.11808	3.61518	2.47282	2.9789	3.81402	2.82022	3.26422	5.9955	3.1856	3.71962	1.42153	2.29208	2.5433	3.92085	2.87227	3.36657
0:12:00-0:13:00	3.1589	3.12445	4.37765	4.18792	3.15628	3.51362	3.58035	4.2482	4.63402	3.46108	3.08372	3.8653	3.83873	2.81937	4.33652	4.60027	3.43832	3.37255	3.81087	2.63208	1.08338	2.94957	3.3856	6.51687	3.46577	3.65358	1.69137	2.58332	2.68695	3.23015	2.78453	3.46507
0:13:00-0:14:00	2.75105	2.91188	4.36307	4.41433	3.191	3.31257	4.04108	3.70068	3.98003	3.22582	2.59072	4.51627	3.67533	2.61118	4.31025	5.15978	2.61662	3.34948	3.4819	2.8684	0	3.3209	3.49577	5.66795	3.06952	3.80565	1.57349	2.79845	2.30782	3.00828	2.82972	3.48893
0:14:00-0:15:00	2.7178	2.9116	3.90058	4.31228	3.2583	3.54102	4.11918	4.286	3.51155	2.99455	2.53178	4.52352	3.37012	2.95798	4.22762	4.66238	2.94695	3.85587	2.7355	2.87427	0	2.72092	3.15295	4.72475	2.51718	3.54305	1.57414	2.79985	2.56417	3.48065	2.69502	3.5288
0:15:00-0:16:00	2.78128	1.94257	3.83883	3.5969	2.53788	2.87477	4.03953	4.44317	3.53392	3.47845	3.92593	5.17908	3.6036	2.7158	3.88612	4.83348	3.23497	2.8781	3.3718	2.67615	0	2.85005	3.45423	3.36073	2.65082	3.28205	1.05449	2.6299	2.65175	2.95557	3.01527	3.47225
0:16:00-0:17:00	2.56307	2.33857	4.24238	3.29515	3.05895	2.9808	4.68352	4.93645	3.52027	3.06735	4.17108	4.23708	3.1078	2.78773	3.67617	4.47522	2.89463	3.19385	2.64128	2.72808	0	2.90423	3.37118	3.74213	2.70622	3.21298	0.88248	2.8476	3.08438	3.26028	2.72767	3.59092
0:17:00-0:18:00	2.70292	2.28043	3.53553	3.6998	3.10528	3.85812	4.4111	4.00397	2.86012	3.88547	2.30082	4.96125	2.96698	3.04508	3.91838	4.04728	3.35242	3.18907	3.24453	2.83998	0.951483	3.35697	3.15512	2.93062	3.24072	2.75662	0.814085	2.48835	2.86335	3.2223	2.40208	3.3784
0:18:00-0:19:00	2.39513	2.46185	3.3434	3.39453	2.88467	3.2666	4.83417	5.07675	2.89253	3.50117	2.93275	5.45123	3.4977	3.28128	4.13143	4.7728	3.67308	2.52152	3.1584	2.77197	1.61739	3.36207	3.24407	3.9723	3.36448	2.49185	0.806253	2.27407	2.80543	2.79258	2.19623	3.31157
0:19:00-0:20:00	2.60698	2.1605	3.46923	2.96773	3.53548	3.15173	4.60003	5.4509	2.75403	3.53837	1.71568	4.57788	3.4176	3.4345	4.10132	4.42503	3.90742	3.13678	3.36543	2.83822	1.21956	2.85823	2.71097	2.39593	3.29852	2.18042	1.50705	2.55742	3.3021	2.84788	1.42614	3.20795
0:20:00-0:21:00	1.00166	1.3769	1.64027	2.03925	4.06737	1.97392	2.34688	1.30279	1.77682	1.25255	2.18958	1.42559	1.43786	2.6938	1.73783	1.07856	3.07545	1.18347	2.3814	1.08465	2.52735	4.43258	1.24722	1.12977	1.47088	1.34874	1.09966	1.10122	2.79797	1.13366	0.352775	2.4658
0:21:00-0:22:00	0.932925	1.38268	1.62485	1.81568	3.9898	1.71617	1.96083	0.93329	1.57565	1.15054	1.35221	0.0745908	1.42508	2.25063	1.17805	1.21408	3.5084	0.0437637	3.77687	0	2.5664	2.7819	1.10923	0.983247	0.89212	1.12257	0.751623	0.928033	2.8895	1.07833	0	1.63428
0:22:00-0:23:00	0.81721	1.1644	2.23933	2.07345	3.36963	1.88277	1.85812	0.631162	1.86228	1.3344	1.12155	0.739605	2.05115	2.44955	0.74996	0.89968	3.24877	0	3.51242	0	0.0186405	1.57009	0.89876	0.886795	0.933512	1.02724	1.33086	1.11071	3.00423	1.04168	0.280537	1.46889
0:23:00-0:24:00	0.682653	0.996347	2.267	3.67758	3.55117	1.88962	2.01202	1.20229	1.5676	1.29263	1.24694	0.783023	2.444	2.24322	0.896167	0.810948	3.4516	0	2.05713	0	2.38418	1.32756	0.915617	1.29162	0.833407	0.980845	1.0294	0.921582	1.88032	0.936905	0.967088	1.06535
0:24:00-0:25:00	0.796672	2.57995	2.61435	3.5465	3.03237	1.59541	2.31328	0.64198	2.10422	1.55282	1.10789	0.855232	2.45612	2.22073	0.92007	0.924667	3.28055	0.458348	2.8713	0.668107	2.14795	1.8013	0.836897	0.843252	0.759113	1.02225	1.35029	0.808203	1.10979	1.04737	0.994865	1.31284
0:25:00-0:26:00	0.831315	3.4588	2.68543	4.00287	3.97765	1.46121	3.31932	0.707673	2.63153	2.72683	1.35921	1.03623	2.35338	2.3946	0.863043	0.88246	3.57502	0.679977	4.10067	0.943373	0.975593	1.97713	0.869068	0.174525	0.95614	1.02666	1.42099	1.16444	1.0637	1.06034	0.972408	1.66665
0:26:00-0:27:00	0.64083	3.14773	3.13127	3.89025	4.12995	2.24017	4.4948	0.987543	1.92375	4.11025	1.33031	1.16733	2.4245	2.7577	0.847493	0.849935	3.35912	0.122412	3.51597	0.84624	0.794243	2.9133	0.815157	0.0153979	0.891308	0.963545	1.98175	0.984235	1.24165	0.943025	1.06004	1.16864
0:27:00-0:28:00	1.18233	3.77132	2.99433	4.11785	3.22828	2.37535	3.8499	3.28872	2.07095	3.87535	1.57497	1.06117	1.5953	2.20643	1.12621	0.849058	3.4435	0	3.89435	0.920165	0.809212	2.81393	0.713843	0	0.89249	1.19658	2.08507	1.00755	1.09212	0.853788	0.940323	1.22223
0:28:00-0:29:00	1.30956	3.55565	2.7774	4.1147	3.6548	1.7283	4.0952	3.66522	1.66089	3.53412	1.58229	1.09578	2.1143	2.35002	2.37467	1.79967	3.01572	0	3.55097	0.531622	0.751148	1.48399	0.667523	0	0.983638	1.22788	1.91113	0.874657	1.01567	0.789118	0.844498	0.86072
0:29:00-0:30:00	3.39362	3.46502	2.85017	3.81745	3.44868	1.40334	4.40483	4.16897	1.96373	4.48703	1.53642	1.07838	2.55245	2.1811	1.01709	3.07278	3.3807	0	3.91462	0.957808	0.75287	0.844075	0.753413	0	0.986913	1.18463	1.7162	1.21942	0.987592	0.959525	0.832605	0.811793
0:30:00-0:31:00	3.33307	2.1917	3.87932	3.64422	2.9203	3.30543	4.6493	5.06383	3.87607	3.17603	2.88037	1.05006	3.8162	2.66753	4.09367	4.53703	2.92623	0	3.85982	2.91765	0.00339557	2.75728	2.16668	3.82858	3.42675	1.04973	2.00652	2.26212	1.91035	3.55365	2.62987	2.51132
0:31:00-0:32:00	3.16253	2.37687	3.5726	4.37018	3.01098	2.93927	4.60995	4.473	3.81382	4.04255	2.67453	2.87087	3.48765	2.9072	3.58017	4.82452	3.07312	0.341348	3.19265	2.5408	0.139058	2.53955	2.00815	2.6707	3.7736	1.12671	1.63619	2.68948	1.95763	3.23588	2.23775	2.45447
0:32:00-0:33:00	2.86535	2.46623	3.73615	4.29315	2.75957	2.90142	3.90532	4.82667	3.40735	3.73717	2.66118	4.33533	3.3199	2.53162	3.90715	4.90352	2.55708	2.7884	3.47152	2.79662	0	2.46217	2.06725	3.78783	3.64623	0.858852	1.7296	2.4636	2.25823	2.9681	2.39238	2.73918
0:33:00-0:34:00	2.75982	2.70422	3.71663	3.71733	2.83643	3.9678	4.06088	4.97147	3.36732	3.7608	1.69637	4.49297	3.30953	2.50753	3.77707	4.81238	2.44235	2.20007	3.26833	2.7066	0	2.71837	2.88037	4.01857	3.14907	2.2441	0.61251	2.2033	2.54435	3.02652	2.29402	3.20602
0:34:00-0:35:00	2.72077	2.0846	4.20095	3.87122	2.82685	4.0324	3.4332	5.2952	2.08102	3.1784	1.63843	4.51997	3.51375	2.92432	4.34278	5.0313	2.84153	2.83268	2.96082	2.74962	0	3.22272	2.82885	3.17843	2.65267	1.80977	1.02735	2.33778	2.62038	2.89332	2.27798	2.86377
0:35:00-0:36:00	2.46525	2.4987	3.90627	3.9068	2.7462	3.26243	3.60143	5.45215	2.11583	3.7557	1.9452	3.37485	3.2433	2.26067	3.80395	4.748	2.4619	2.60855	3.54658	2.67187	0	2.63458	2.98557	2.74753	2.9393	1.66867	1.22157	2.49315	2.40122	3.24148	2.4395	2.89793
0:36:00-0:37:00	1.93812	2.48898	3.61295	3.30945	2.62078	3.29968	3.73587	5.09812	2.17347	4.3255	1.6373	4.0652	3.48403	2.28267	4.4686	4.63997	2.80842	2.7055	2.82522	3.05147	0	2.17355	2.79302	4.65377	3.18737	2.04398	0.52914	2.27567	2.9618	2.91263	2.59453	3.13763
0:37:00-0:38:00	2.44348	2.00032	3.67175	3.07705	2.59482	3.21208	4.23308	4.80612	1.9329	3.86287	1.59595	3.99352	3.20728	1.78485	3.72308	4.1744	3.09747	2.54895	2.84323	3.05935	0.49543	1.62941	2.4107	4.70267	3.31963	1.79057	0.22039	2.56063	2.86033	2.99267	2.2281	2.8638
0:38:00-0:39:00	1.90713	2.14407	4.02195	3.41462	3.29623	2.92923	4.0265	4.36685	1.96317	1.4533	1.22781	3.40557	3.26053	1.74025	3.39962	3.85272	3.20343	2.4787	3.17515	2.84713	0.231653	2.25282	2.54525	4.30867	2.80725	1.8963	1.17576	2.34205	2.84617	2.28098	2.34615	3.32893
0:39:00-0:40:00	1.22616	1.41218	3.45022	2.99867	3.46287	3.07878	3.87828	4.89093	1.68323	3.23747	1.13396	4.12742	3.38098	1.7897	3.19298	3.75317	2.7114	1.9413	3.03802	3.01268	0.291175	2.5421	2.62203	5.00288	3.28673	1.94202	0.912655	2.14658	3.01538	2.94297	2.28478	2.78183
0:40:00-0:41:00	0.00541863	1.21305	1.09627	1.8978	3.87723	1.3593	2.48095	1.34423	1.30706	1.04289	1.45357	1.17731	1.47946	2.34793	1.91453	1.80753	0.555778	1.07909	2.12248	0.63701	0	2.8646	1.09765	0.464878	1.18216	1.06024	1.23516	1.16821	2.99203	1.29309	0.241247	1.47979
0:41:00-0:42:00	0	1.30148	0.937605	2.37493	3.57932	0.90393	1.49237	0.927535	1.08064	1.16454	0.970353	0.989383	0.776983	2.45148	2.88065	2.33292	1.8613	0.853433	2.7304	0.512808	1.59963	1.83732	1.06319	0	0.994362	0.919762	1.26342	0.871427	2.47112	0.7171	0.321482	0.973502
0:42:00-0:43:00	0	1.1747	0.753702	3.1745	3.2918	0.92352	2.11645	0.765312	0.840695	1.0695	1.16188	1.14284	0.884932	2.08212	2.44697	2.42957	2.79097	0.799888	3.19083	0.615413	1.83255	1.83242	0.736658	0	0.993773	0.917312	1.10313	0.958795	3.02662	0.931593	0.939338	0.88979
0:43:00-0:44:00	0	0.804293	1.09179	3.77545	3.00613	0.933297	1.92835	0.767467	1.00307	0.96238	1.05507	1.28897	0.970452	2.35983	1.64496	3.39577	2.49662	0.508617	3.44495	0.996313	3.18993	1.98195	0.74041	0	1.04668	1.08572	1.31323	1.11238	2.4292	0.93402	1.10076	0.952407
0:44:00-0:45:00	0	0.633175	2.02613	3.6774	3.1895	0.827607	2.67237	2.00427	1.46847	0.810692	0.99542	1.15165	1.1254	2.27937	1.25765	3.80033	2.83757	0	3.43798	0.964555	3.61503	1.9372	0.757395	0	0.965215	1.05687	1.52379	0.987747	2.82405	1.01774	0.851013	0.902973
0:45:00-0:46:00	0	1.02531	2.26172	4.14052	3.20458	0.903558	3.35785	3.2138	1.7801	0.61198	1.08554	1.15079	0.98787	2.36438	1.41154	3.77335	3.19485	0	3.21982	1.0012	2.58343	2.13887	0.588777	0	0.878993	1.14806	1.48808	1.92188	3.31755	0.625903	0.796175	0.644527
0:46:00-0:47:00	0	2.28847	2.74958	4.10828	3.21622	1.08983	3.03073	3.74768	1.77568	0.73576	1.00348	1.25029	1.05305	2.29623	1.38849	3.41578	3.76963	0	3.7526	1.00383	4.33178	2.39578	0.97418	0	0.88217	1.10209	1.71657	2.31902	3.21697	0	0.143986	0.960593
0:47:00-0:48:00	0	3.30272	2.60315	4.05118	3.5319	1.06843	3.57417	4.06142	2.4245	1.20482	1.273	1.28903	1.05379	2.11033	1.34831	3.74033	3.292	0	2.9202	1.14801	3.6067	2.73245	0.881753	0	0.78812	1.00497	1.77688	1.64801	3.1109	0	0.816182	1.03969
0:48:00-0:49:00	0	2.74013	2.99657	3.62292	3.2839	1.08831	3.82577	4.07973	2.37523	1.38903	1.25529	1.06705	1.74942	2.1591	1.58228	4.08095	3.61662	0	2.80778	1.55818	4.03067	2.44283	1.22861	0	0.830185	0.88226	2.07387	1.58105	2.45668	0	0.752393	0.995537
0:49:00-0:50:00	0	3.57833	3.02548	4.3381	3.80653	1.62694	3.80857	4.22207	1.87707	1.19315	1.27799	1.01315	1.96407	2.04115	1.51031	4.31135	3.03855	0	3.36677	1.56788	3.74985	2.73917	1.15998	0	0.828773	0.778735	1.77145	1.70395	2.65615	0	0.957615	0.913565
0:50:00-0:51:00	2.68187	2.8867	4.38555	3.94563	3.2899	3.83187	4.02038	4.6541	3.96245	3.23152	3.1777	3.77623	3.75875	3.51835	3.89768	4.7381	2.97772	0	4.39812	3.182	4.53415	3.92905	3.3502	2.33498	2.37103	1.48908	3.01678	3.0953	2.36155	2.55818	2.55553	2.986
0:51:00-0:52:00	3.26047	2.76128	4.19527	4.31383	3.43078	3.26132	4.16108	6.03043	3.2111	3.56998	2.57473	3.33455	3.8006	2.9987	3.81642	5.09015	2.97798	1.67425	3.413	3.30378	4.0269	3.48633	2.92642	3.86567	3.23038	2.13972	1.36374	2.85468	2.30075	2.88008	2.60213	2.20833
0:52:00-0:53:00	3.37898	3.06815	3.53707	4.33528	3.30313	3.25007	4.49857	5.33505	3.0783	3.68015	3.23838	4.02683	3.68177	2.99663	3.80442	5.02237	3.12198	2.7823	3.37485	3.23667	4.64725	4.1731	3.38188	4.11983	3.00858	2.44783	1.52593	2.2538	2.18085	3.17038	2.41055	2.37082
0:53:00-0:54:00	3.33528	2.60555	3.47712	3.92645	3.3679	3.49452	4.3243	4.88208	3.03875	3.97697	2.26537	4.3823	3.54105	2.68823	3.9277	3.82805	3.1749	2.94228	3.87787	3.49028	3.62443	3.75027	3.38863	4.42348	3.3246	2.53157	1.17399	2.31655	2.17043	2.68845	2.50323	2.35232
0:54:00-0:55:00	2.94778	2.96443	3.88943	3.91115	3.16408	3.27522	4.42298	5.0006	3.10103	2.90665	2.35323	4.67375	3.35872	2.31432	3.2924	3.46297	3.47717	2.98335	3.44988	2.92827	4.08492	2.752	3.04633	4.2112	3.17778	2.80475	0.896305	2.71593	2.09447	2.67758	2.09438	1.83013
0:55:00-0:56:00	2.8863	2.24632	3.63615	4.12752	3.12013	3.8231	3.90867	5.2622	3.09495	3.41333	1.10584	4.16447	3.22113	2.9707	3.7407	3.65233	3.25068	2.86373	3.96267	3.22653	3.56003	2.32232	3.10557	3.80538	2.8755	2.66027	1.33231	2.68587	1.9708	2.74492	1.92322	1.08743
0:56:00-0:57:00	1.39125	2.2178	3.69385	4.05152	2.80172	4.08307	3.89663	4.9052	2.80312	4.01085	1.35193	3.82952	2.59487	2.35333	3.37005	4.23592	3.657	3.14708	3.97935	3.47607	3.56277	3.04775	3.25002	4.15095	3.16003	2.68847	1.31804	2.44133	2.04162	2.81883	2.20483	2.26895
0:57:00-0:58:00	1.6133	1.91255	4.17272	3.53257	3.52993	2.49142	4.39203	4.66148	2.77435	2.79793	1.51427	3.48723	2.90348	2.29338	3.01462	3.8474	3.76003	3.57893	2.99293	3.25495	3.62703	2.40897	3.04738	3.89892	3.44175	2.75163	2.10073	2.77065	2.12617	2.55693	2.4663	2.38953
0:58:00-0:59:00	2.36775	1.89805	3.11043	3.94537	3.05952	2.62187	4.14267	5.32167	2.46433	0.855072	1.6163	3.19598	2.6072	2.0036	2.42143	3.6687	3.12295	2.83172	3.10728	3.42213	3.73075	1.993	2.80878	3.4724	3.1047	2.35012	1.59811	2.59125	2.00578	2.44803	2.35585	2.65533
0:59:00-1:00:00	0	1.71677	3.30972	3.4702	3.77477	2.7413	0	0	2.27237	1.40249	0	3.0796	1.28178	1.85173	3.41062	3.92405	0	2.64193	0	3.04462	3.1171	0	2.52325	3.73057	2.58508	2.25265	1.44134	2.67742	2.03453	2.59925	2.36405	2.6112

## Sheet: AverageSpeedperminute_day 9
	Average Speed per minute (mm/s)
Time (min)	E3																AlCl3
0:00:00-0:01:00	1.60578	2.55662	2.0619	1.60524	2.39152	1.76085	1.82507	2.13458	4.14742	4.41248	3.21078	1.49929	4.14145	3.43313	1.36896	4.50438	2.34728	0	0.797642	1.66347	0.922472	0.846145	2.06683	1.51601	1.70642	0.891677	1.64406	2.34097	0.0727783	0.411075	4.12668	3.25457
0:01:00-0:02:00	1.94672	2.28975	1.88175	3.15672	2.4247	2.14182	1.98598	2.12117	4.16608	4.01198	2.80838	1.6707	3.27333	3.19843	0.939035	4.31513	2.47978	0.471582	0	0.885928	0.710848	1.90318	2.47518	2.05525	1.5779	0.902075	1.09918	2.23298	0.283863	2.2291	4.09952	3.2615
0:02:00-0:03:00	2.28283	2.67317	2.43117	3.86017	1.89168	2.485	1.26033	2.2521	3.71907	3.79752	2.99928	1.47801	3.10677	3.38628	0.816395	4.01312	1.87015	1.03357	0	1.3234	0.766103	1.50577	2.70838	2.35068	1.3879	1.01726	1.10375	2.04498	0	1.83438	3.59902	3.42542
0:03:00-0:04:00	1.52393	3.26392	2.8906	4.77562	2.04625	2.72045	1.67155	2.33725	3.4918	4.19155	3.1764	1.5346	3.94077	3.36525	0.260705	4.29215	2.3591	0.58454	0	1.7397	0.39179	0.343783	3.1265	2.31628	1.09977	0.899895	1.25304	0.458793	0.394153	1.14182	3.45245	3.30128
0:04:00-0:05:00	1.96845	3.96362	3.30707	4.08805	1.89898	3.78528	1.28098	2.85963	3.79535	3.87045	2.69418	1.82958	3.593	3.558	1.27896	4.09913	2.43293	0.0487137	0	1.59679	0.86358	0.520593	3.13003	2.5573	1.32204	1.55776	2.10082	0.488068	1.52428	0.545643	3.73355	3.10252
0:05:00-0:06:00	2.27323	4.12693	3.89148	4.09708	3.81195	4.10812	1.57898	3.14397	3.564	4.30332	3.0258	1.89673	3.42085	3.80343	2.99608	4.12103	2.24507	0.0878442	0	2.83562	0.788333	0.292363	2.96998	2.53987	1.02066	1.1544	2.46543	0.879693	0.382258	0	3.9004	2.99103
0:06:00-0:07:00	2.9984	4.07223	3.97312	4.24548	2.55195	4.02695	1.4649	3.44165	3.9213	4.00255	2.71507	1.67283	3.79257	4.06393	3.16095	4.7202	1.14712	0.379353	0	3.20828	0.29658	1.41733	2.33782	2.40635	1.39566	0.726242	1.98975	2.22443	0.53504	0.35318	3.3262	3.22933
0:07:00-0:08:00	3.81153	4.65195	3.27037	4.90373	2.75245	5.5444	2.02245	4.27857	3.6877	4.76397	2.69557	1.48476	3.5329	3.62413	3.17663	4.47595	1.12279	1.89308	0	1.10738	0.390333	1.47681	3.18527	2.6806	0.970473	0.925483	1.84083	3.15573	0.39955	0.0957415	3.64552	3.33538
0:08:00-0:09:00	3.20482	4.65917	1.23732	4.64143	2.3251	5.31897	1.762	4.53775	3.78025	3.88488	3.13493	1.87468	4.03913	3.14012	2.40493	4.75638	1.37455	2.93392	0	0.588848	1.18873	1.21798	2.68613	3.65378	0.948052	2.3096	2.86452	3.43025	0	0.140311	2.9099	2.90622
0:09:00-0:10:00	2.66773	4.21633	1.9494	4.19025	2.42788	4.9785	1.23086	4.91942	3.87572	4.3263	2.33755	1.61237	3.68935	3.22795	3.98483	4.85552	1.40747	3.51003	0	0	1.36789	0.787553	0.250575	3.89527	1.34252	1.67637	0.921542	3.73995	0.0904812	0.20945	0	2.99697
0:10:00-0:11:00	4.23802	4.47135	5.87342	6.01723	4.78245	5.7636	4.76485	4.90555	2.96618	3.0522	3.16435	3.81578	2.59287	3.66002	3.97643	3.71467	3.93208	3.11652	4.59027	2.86682	0.106274	2.31493	2.71853	3.29412	3.10887	1.38393	2.05605	2.51193	2.04817	2.03235	2.69172	2.25978
0:11:00-0:12:00	3.88397	5.27608	7.58775	7.04813	4.97272	5.8925	4.53667	5.65867	3.40172	3.69555	2.80923	2.46072	3.24113	3.11333	4.04038	3.81163	3.91257	3.55142	3.90492	3.05533	0.393195	2.36788	3.1047	3.30477	3.5343	1.58944	1.92245	3.52545	2.66463	2.63478	2.45853	3.44673
0:12:00-0:13:00	3.04257	6.01235	6.82302	5.64427	4.96368	6.00005	5.1234	5.52785	3.65973	3.43467	3.49768	2.23982	3.17365	3.33067	3.89558	4.16403	2.00648	3.77432	4.3624	3.24112	0.837482	2.26903	3.59023	3.86175	4.06057	1.24298	2.25597	2.7379	3.3571	2.72843	2.78	3.37468
0:13:00-0:14:00	2.96992	4.66228	5.78562	4.8892	4.71418	5.69978	4.85727	5.16397	3.19232	4.69993	3.52198	2.03473	3.55245	3.48983	3.73532	3.9004	4.71268	3.24305	4.24098	3.02745	1.07204	2.2243	3.84587	3.81503	3.31192	0.645275	2.07803	3.4386	3.27698	2.62292	3.21585	3.2554
0:14:00-0:15:00	2.91605	4.76015	4.89063	5.2915	4.53677	5.83337	4.54885	5.23908	1.51007	4.28532	3.42765	2.34165	3.77285	3.35968	4.0559	3.87487	4.07882	3.46353	4.13685	2.91405	0.523732	2.52612	3.6907	3.64087	2.65112	1.04424	1.81235	3.09672	3.6597	1.93955	3.0555	2.9732
0:15:00-0:16:00	3.02488	4.83113	5.0087	5.65563	4.20135	5.25268	4.04513	5.31573	1.44171	4.1042	2.89867	3.023	3.76012	3.43803	3.36472	4.2232	4.07647	4.13822	4.40168	2.6271	0.516813	1.68522	3.69397	3.16582	1.0242	1.02079	2.23678	3.11057	2.9811	2.32642	2.14948	1.90618
0:16:00-0:17:00	3.39655	4.44075	4.00295	5.3301	4.2785	4.83522	4.26572	5.00957	1.74502	2.96598	2.44535	2.90158	3.18423	2.84373	4.27778	4.33893	3.50743	3.11878	2.70005	2.30033	0.0174135	1.53777	3.28685	3.29382	0.860797	1.25698	1.8765	2.79913	2.34685	2.39915	2.04535	2.72852
0:17:00-0:18:00	2.99692	3.32465	3.70572	4.05455	3.31432	4.60338	3.63297	4.55122	1.75288	2.52517	2.96005	2.2169	4.07282	3.69692	3.10022	3.91817	1.63095	1.78145	3.82002	2.66818	0.849415	2.11252	3.37108	2.86565	0.759565	0.94902	2.35583	2.77438	0.9554	3.14038	2.3283	2.9483
0:18:00-0:19:00	3.32777	3.08425	3.2654	4.58727	2.28782	4.14158	3.63443	4.99472	1.25092	3.30507	2.99035	2.17713	4.09762	3.3807	3.12267	3.38945	2.1127	0.218715	3.77802	2.40128	0.661623	2.56533	3.08522	2.42532	0.871415	1.03515	2.0251	2.36467	1.68747	3.08972	2.33128	2.33958
0:19:00-0:20:00	2.44353	4.65673	3.75473	4.4423	1.97032	4.12922	3.6136	4.97728	1.16583	2.77215	3.06518	1.38163	3.41768	2.2732	3.13317	4.11018	1.3481	0	4.10905	2.00173	0.398775	2.82963	3.16108	2.40917	1.0857	1.09066	2.03952	2.22153	1.05698	2.68363	1.81632	1.97528
0:20:00-0:21:00	2.28202	2.38285	0.881938	1.54706	2.0444	1.52398	1.53259	2.0411	0.93039	1.92975	1.06692	1.59038	2.41125	1.41697	2.34158	2.9205	1.20176	0	0.270068	1.60067	0.511615	1.28333	1.1374	0.538148	0.836047	0.901473	1.45032	0.46142	0.18427	1.01781	1.12069	1.35384
0:21:00-0:22:00	1.28615	3.32425	1.24083	3.0775	1.8531	1.49863	0.863442	1.76742	0.9492	1.97215	1.84587	1.45914	2.05483	1.34457	1.10362	2.83953	1.41866	0	0	1.00836	0.439803	0.671318	1.04866	0	0.585212	0.859015	1.27106	0	0	0.430535	1.02111	1.04647
0:22:00-0:23:00	1.60143	3.5332	0.996148	4.11878	2.87228	1.88128	0.780347	1.63516	0.965187	2.3839	1.33469	1.75187	2.88647	1.96498	1.10758	3.04962	1.73703	0	0	1.11248	0.139159	0.160384	1.01517	0	0.398835	1.01578	0.999882	0	0	0.797422	0.8897	1.64773
0:23:00-0:24:00	2.17597	3.56195	1.53839	4.2664	3.21152	3.20295	0.80736	1.37875	0.840203	3.18537	1.26192	1.18479	3.20907	1.13851	1.01546	3.4011	1.34184	0	0	1.01357	0.486717	1.13689	0.88699	0	0.692358	1.0649	1.29937	0	0	0.86803	1.19576	2.06105
0:24:00-0:25:00	3.0594	3.3267	0.180248	4.69822	3.38795	3.38897	2.11573	1.8548	1.02799	2.95903	2.07787	1.17948	3.42188	0.758193	0.932425	3.88947	1.10644	0	0	1.11025	1.76982	1.3833	1.15891	0	0.73425	1.12614	1.23755	0	0	0.106798	0.262115	2.38357
0:25:00-0:26:00	2.33417	3.42448	0.257588	3.9908	3.22232	3.5788	2.6057	2.9053	0.956913	3.2879	2.04512	1.18058	3.15013	1.25106	1.04051	3.72662	1.10428	0	0.0258468	1.07385	0.905383	1.0599	1.12597	0	1.12544	1.13108	1.7931	0	0.0612298	0.779435	0	2.76188
0:26:00-0:27:00	2.6668	3.69237	0.319642	3.86105	3.13005	3.6256	2.55843	2.70173	0.724233	3.54238	2.277	1.77673	3.48997	2.7856	0.964592	4.02122	0.903548	0.00078859	0.0511515	1.05793	1.09803	1.29215	1.25333	0	1.1149	1.09643	1.67138	0	1.52619	0.00970897	0.0879795	3.01275
0:27:00-0:28:00	2.6262	3.76678	0.603523	4.14595	2.47108	3.92588	3.33975	2.62108	2.40657	3.59853	2.25253	2.35607	3.99915	2.79937	1.02626	4.09273	0.755207	1.53227	0	0.9903	0.835115	1.43519	1.30589	0	1.17686	1.04734	2.10538	0	1.59484	0.0157135	1.16253	2.33725
0:28:00-0:29:00	2.92323	3.39648	0.395312	4.18342	1.53254	4.0342	3.97913	3.34402	3.69687	3.67923	1.5923	2.62287	3.42233	2.99102	1.01841	3.90982	0.72922	0.861077	0.026877	0.925312	0.111375	1.01641	1.3076	0.85133	1.04599	1.064	2.31867	0.867028	1.54159	0.0394905	0.34428	2.68757
0:29:00-0:30:00	3.4493	3.9369	0.421505	2.71187	1.57373	3.57632	4.3654	2.774	3.85403	3.60235	1.07283	1.6393	3.28837	3.3476	1.14289	3.49498	1.52106	0.769082	0	1.28449	0.359697	0.443178	1.3707	2.06997	1.37632	1.07249	2.2567	1.24897	1.7458	0.184797	0.327232	2.53197
0:30:00-0:31:00	3.76933	5.12402	5.35088	4.65905	4.38123	4.4171	4.30158	4.63333	3.32723	4.55407	4.01027	3.01387	3.92353	3.85217	3.83948	4.15928	3.01022	0.80147	3.86687	3.64153	0.234043	3.10048	3.82573	2.89287	3.26948	2.72062	1.88212	3.68607	2.28637	2.46793	2.91563	2.99953
0:31:00-0:32:00	3.75788	5.03682	5.42963	3.95808	3.9386	4.3188	4.7309	5.02083	3.78403	4.41837	4.39155	3.32355	3.98472	3.33677	3.38727	4.29152	2.82617	0.34496	3.78298	2.81043	0.720723	2.19657	3.8119	3.28567	2.63687	1.66399	2.46338	2.19098	2.07178	2.58292	2.71515	3.3151
0:32:00-0:33:00	3.52773	5.10983	2.84073	4.55802	3.86945	4.34392	5.08235	5.0129	3.45073	4.59405	4.23143	3.65788	3.7335	3.0169	3.65733	4.89398	2.77125	0	3.73635	2.73573	0.53047	1.94603	3.30902	3.74367	1.74397	1.36311	2.56142	2.54637	2.2321	4.17762	3.72883	1.97502
0:33:00-0:34:00	3.48592	4.90383	3.79592	4.4232	3.91355	4.21765	5.10023	4.95098	1.36868	4.62167	3.17967	2.82583	5.50803	2.4504	3.34107	4.25653	2.38318	0.270512	5.03733	2.65292	0.996232	1.77155	3.22272	3.33625	0.965177	0.827655	2.13563	2.89412	2.95533	2.60135	2.87825	2.23912
0:34:00-0:35:00	2.62805	2.78382	2.91247	4.07615	3.30558	3.6492	4.93678	4.39912	1.07146	3.88548	3.07953	1.7771	5.05913	1.47858	3.06183	4.26062	1.97595	0.725553	3.965	2.4745	0.11391	1.68178	4.29625	2.6339	0.96138	0.780605	2.3356	2.70712	2.79527	2.37295	1.80802	1.33302
0:35:00-0:36:00	2.27293	1.91398	2.19275	3.65195	2.51485	2.19035	4.08937	3.87122	0.867988	3.49908	2.65923	1.90165	3.49703	1.1023	3.12873	4.10788	0.955003	0	4.20857	1.08154	0.632078	1.56067	3.57632	2.37415	1.013	1.12069	1.84578	1.61932	0.993312	3.05242	3.01488	0.854775
0:36:00-0:37:00	1.9675	2.22205	2.67222	3.83807	1.8532	1.5875	4.32322	4.38697	0.572612	3.0154	1.86937	1.60739	2.21018	1.01785	3.08692	3.85152	0.907027	0	3.80573	1.97477	0.0202812	2.47525	3.34872	2.61738	1.06859	1.83775	1.6856	1.872	1.8152	1.9535	1.80698	1.21707
0:37:00-0:38:00	1.47595	1.43587	4.22728	4.03037	1.65098	2.12043	3.7885	3.91478	0.838542	2.85455	1.4789	1.52934	2.1928	1.0005	3.13183	3.69193	1.23949	0	3.66008	1.97088	1.47231	2.14568	3.42772	2.18792	0.610663	0.824908	1.694	0.797755	1.92027	2.07073	1.81142	1.01218
0:38:00-0:39:00	1.4439	1.5641	3.39688	4.46835	1.72388	1.24397	3.43448	4.62397	1.14204	2.68967	1.08465	1.12694	1.38758	0.911935	2.8179	2.93877	1.04097	0	3.276	1.90783	2.10983	2.31798	2.78187	1.78233	0.886192	0.687757	1.74663	0.94855	0.90637	1.8404	2.0225	0.669465
0:39:00-0:40:00	1.56064	1.30523	3.3996	4.24538	1.74397	1.4013	3.75957	4.33972	0.872202	1.97268	0.688185	1.38821	1.3574	0.97018	3.55772	3.18407	2.561	0	4.7119	1.80873	2.71427	2.3962	2.42332	2.41228	0.962617	0.804425	1.56491	0.942842	1.84075	1.53937	2.41152	1.17381
0:40:00-0:41:00	1.77593	1.95825	1.90385	1.05284	1.13939	1.40527	1.64655	2.43117	0.371573	0.460347	1.22775	1.99103	1.7885	1.8291	1.46369	0.796683	1.02336	0	0.436072	0.779307	0.135651	0.388275	1.37144	0.0512715	0.992122	0.787025	1.08105	0.311757	1.3239	0.429827	0.397893	1.36638
0:41:00-0:42:00	1.38277	3.36867	1.19356	1.12709	0.149033	0.919493	1.0235	1.79895	0	0	1.23853	1.03621	1.58963	1.48494	1.03749	0	0.864973	0	0	0.412808	1.03936	0	0.786777	0	0.41215	0.919643	0.794835	0	0.33213	0.661707	0.00599682	0
0:42:00-0:43:00	0.955985	1.7614	1.48408	1.20277	1.55575	1.33537	0.99661	1.48811	0	0	0.97751	1.51219	1.50975	2.1932	1.17446	0	0.863462	0	0	0.89727	0.41486	0	0.747212	0	0.284703	0.943785	0.786057	0	0.758275	0.910122	0.00108376	0.0979147
0:43:00-0:44:00	1.09531	1.745	1.66124	1.34807	2.16485	2.04335	0.868933	1.11058	0	0	1.19326	1.4554	1.85803	2.53232	0.912005	0	0.83504	0	0	1.32409	0.0602297	0.0123903	0.670825	0	1.0534	0.933225	1.33492	0	0.713952	0.788255	0	0
0:44:00-0:45:00	0.830123	2.16585	1.32486	2.60062	2.49637	3.41257	0.891163	1.60003	0.821832	1.04064	1.50201	1.49741	2.13367	3.07597	0.856953	0	0.811452	0	0	1.0873	1.2188	0.241478	1.01492	0	0.660198	1.07302	1.90452	0	0.88791	0.960538	0	0
0:45:00-0:46:00	1.00827	2.6108	1.41976	2.98037	2.92615	3.66925	1.00931	1.45422	0.978683	2.76835	1.31257	1.33092	2.25543	3.19517	0.938032	0	0.794695	0	0	0.928655	0.254783	0.686292	1.15728	0	0.29862	0.94419	2.00042	0	0.974862	1.14511	0	0
0:46:00-0:47:00	1.45481	2.60352	1.39542	3.80672	2.48482	3.60135	1.15301	1.88738	0.943755	2.83733	1.7839	1.45441	2.93327	2.72045	0.912353	0	0.906418	0	0	1.04565	0.540773	0.753843	1.25417	0.530818	0.845893	0.877247	2.36457	0	0.728172	0.0859642	0	0.115286
0:47:00-0:48:00	1.85147	2.74332	1.78975	3.44353	1.56086	4.63922	2.02668	1.18678	0.859873	2.95657	2.0663	1.53019	2.6879	2.71625	1.05448	0	1.18504	1.7342	0.00884223	0.98122	0.595632	0.727613	0.775065	1.4978	0.978592	0.849243	2.03	0.014618	1.78387	0.00153518	0.00033967	0.0230117
0:48:00-0:49:00	2.10493	2.41095	1.85918	2.88065	1.49288	4.34225	3.64215	1.18659	1.8491	3.57928	1.9167	1.40798	2.4785	2.72422	1.21003	0	1.21307	1.10313	0	0.912012	0.427008	1.30111	1.49645	1.64957	1.00938	0.730178	1.7789	0.47845	1.52574	0.327582	0.365145	0.0004439
0:49:00-0:50:00	2.79287	2.74367	2.60768	3.24243	1.47052	4.66647	1.54513	1.25548	2.29978	3.78102	1.63655	1.39856	2.7258	2.99533	1.41048	0.934292	1.74533	1.20164	0	1.163	0.617922	1.37616	1.30591	1.35671	0.977918	0.943812	2.18278	1.55582	0.331293	0.36766	0.978952	0.00393725
0:50:00-0:51:00	3.89698	3.07095	5.966	5.56022	3.69198	4.93887	4.87937	4.48323	2.54443	4.08528	1.68498	3.4684	2.70557	3.22263	3.22257	3.48137	3.41033	1.24503	4.15115	3.04448	0.0334695	2.03908	3.3756	3.23842	2.78933	2.09485	1.64456	3.26867	2.51405	2.31928	3.0727	2.59722
0:51:00-0:52:00	4.0079	3.26867	3.97417	5.32902	3.8356	4.83182	5.06637	4.72342	3.09645	4.8703	3.88643	4.08495	3.10463	3.39582	3.54167	3.87085	3.30067	0.1372	3.68965	2.67247	0.71264	2.00368	2.98468	2.92855	2.52143	1.06023	1.80845	2.23855	2.63062	2.96172	3.42797	3.37635
0:52:00-0:53:00	4.61278	3.38315	3.40252	4.42437	4.06537	4.16923	5.17973	5.40987	2.74327	4.59828	4.26165	3.82832	3.84192	3.36512	3.21198	3.63805	3.3371	0.359757	5.26693	2.47693	0.00361832	2.09005	3.21408	3.03722	2.99002	0.907907	1.98247	1.98445	3.10972	3.23985	3.24452	2.61387
0:53:00-0:54:00	4.0387	2.64673	1.61042	4.12813	3.43388	4.13318	5.3112	5.09418	2.64385	3.928	4.40802	3.92067	3.59532	2.90335	3.3067	4.17938	2.20495	0.611797	4.94397	2.02543	0.207857	1.7692	3.50083	2.28705	1.54342	1.12677	1.92687	1.52287	2.80827	2.26163	3.30653	1.79513
0:54:00-0:55:00	3.30858	1.54475	1.12469	3.56455	1.93385	3.87772	5.08512	4.5171	1.80385	3.37128	3.414	3.4712	5.42965	2.57408	3.44722	4.16608	1.39419	0.044426	4.82572	2.06463	0.195592	1.9056	4.17358	2.6143	0.786228	1.39265	2.2901	1.6135	2.7675	1.74468	3.92247	1.57685
0:55:00-0:56:00	3.30585	1.02521	1.15177	3.29378	1.59542	2.90728	4.59732	4.46668	1.43303	2.53233	2.41783	2.77687	3.18873	1.64421	3.43043	3.35372	1.04127	0	4.76898	1.53049	0.815495	1.66346	3.9997	2.1095	0.809608	0.67056	1.62539	1.99437	1.87058	2.48502	3.06095	1.5097
0:56:00-0:57:00	3.17712	0.693122	1.22039	1.80852	1.73955	2.03337	3.41433	4.0753	1.35174	2.86858	1.06499	1.93597	1.423	0.961623	2.7384	3.40393	1.08711	0	4.37128	2.13923	1.73118	1.96085	2.67108	1.2191	0.753427	0.939322	1.59905	1.58434	1.42219	2.9018	2.4421	1.621
0:57:00-0:58:00	3.11515	1.09433	1.77883	2.24197	1.7858	1.48152	3.1101	3.61842	1.29214	1.7462	1.12427	1.66072	1.9299	0.623782	2.41408	2.92242	1.7063	0.447267	4.30112	2.22278	2.7968	4.17823	3.2634	0.951262	0.552995	1.16351	1.65218	1.09427	0.977907	1.83512	2.30522	1.38197
0:58:00-0:59:00	3.44578	1.70305	1.01679	3.70315	1.30202	1.47233	3.43665	3.81893	1.04276	1.98195	1.21311	1.52313	1.86342	0.552442	2.82828	3.3026	1.81335	0.9763	4.989	2.0698	1.128	4.18555	2.90317	0.838435	0.639902	0.638883	1.8846	1.18196	0.606467	1.0235	2.0451	1.0494
0:59:00-1:00:00	3.09302	1.27578	0.6402	3.61448	1.38589	1.38271	2.96308	3.5276	0.952528	1.68917	1.27991	1.46001	1.33808	0.598865	2.31097	2.43518	1.29585	1.00815	4.01918	1.33385	0.343725	3.5815	2.8233	0.72727	0.631625	1.06601	1.5517	0.989003	0.95178	1.43308	0.851375	1.10781
